# Supplementary material for: Enhanced Selectivity in 4-Quinolone Formation: A Dual-Base System for Palladium-Catalyzed Carbonylative Cyclization with Fe(CO)5
Source: Molecules. 2024 Feb 14;29(4):850. doi: 10.3390/molecules29040850 (PMC10892599; doi:10.3390/molecules29040850)
Supplement: Supplementary file 1 [file molecules-29-00850-s001.zip]

Archive with 1 entries (1 files):
- molecules-2873738-supplementary.pdf
